# Supplementary material for: Data of cost-optimality and technical solutions for high energy performance buildings in warm climate
Source: Data Brief. 2015 Jun 12;4:222–5. doi: 10.1016/j.dib.2015.05.015 (PMC4510477; doi:10.1016/j.dib.2015.05.015)
Supplement: Supplementary file 1 — Supplementary material [file mmc1.zip]

Archive with 1 entries (1 files):
- supplementary data Mono.xlsx
