# Supplementary material for: Data of cost-optimality and technical solutions for high energy performance buildings in warm climate
Source: Data Brief. 2015 Jun 12;4:222–5. doi: 10.1016/j.dib.2015.05.015 (PMC4510477; doi:10.1016/j.dib.2015.05.015)
Supplement: Supplementary file 1 — Supplementary material [file mmc1.zip › supplementary data Mono.xlsx]

## Sheet: Table S1. Building input data
Table S1. Building input data
Use	location	type of construction	type of intervention	housing unit number	number of people in the building	number of floors	storey height	wall type	gross heated volume	net heated volume	building gross heated floor area	total building gross heated floor area	net heated floor area	floor/cover area	building lateral area	perimeter	total lateral area (excludign windows area)	single wall area	building shape factor	inclination	infrared emissivity	extent of absorption	winter solar shiding	summer solar shiding	sky solar shiding
									VB	VN	AF	BGFB	NGFB	AFC	ABL	P	ALN	AW	S/V
							(m)		(m3)	(m3)	(m2)	(m2)	(m2)	(m2)	(m2)	(m)	(m2)	(m2)	-	degrees	-	-	-	-	-
single family unit	Lecce	heavy	new construction	1	4	2	2.7	W0	592.024	361.08	86.49	172.98	133.74	86.49	254.634	37.2	228.474	63.6585	0.722292	90	0.95	0.3	1	1	1
								W1	593.298	361.08	86.6761	173.352	133.74	86.6761	254.908	37.24	228.748	63.727	0.72183	90	0.95	0.3	1	1	1
								W2	581.882	361.08	85.0084	170.017	133.74	85.0084	252.444	36.88	226.284	63.1109	0.726024	90	0.95	0.3	1	1	1
								W3	585.042	361.08	85.47	170.94	133.74	85.47	253.128	36.98	226.968	63.282	0.72485	90	0.95	0.3	1	1	1
								W4	583.777	361.08	85.2852	170.57	133.74	85.2852	252.854	36.94	226.694	63.2136	0.725319	90	0.95	0.3	1	1	1

## Sheet: Table S2. Wall input data
Table S2. Wall input data
type	layer	material	layer thickness	design thermal conductivity	specific heat capacity	density	thermal transmittance	periodic thermal transmittance	thermal admittance (external)	thermal admittance (internal)	decrement factor	total surface mass	time shift	areal heat capacity (internal)	areal heat capacity (external)	total wall thickness
			t	λ	c	ρ	U	Y12	Y22	Y11	fd	Ms	Δt	k1	k2	d
			(m)	(W/mK)	(kJ/KgK)	(kg/m3)	(W/m2K)	(W/m2K)	(W/m2K)	(W/m2K)	-	(Kg/m2)	(h)	(kJ/m2K)	(kJ/m2K)	(m)
W0	layer 1	Plaster 1	0.015	0.7	0.9	1300	0.382	0.044	1.4	5.4	0.114	504	9.17	74.8	19.8	0.31
	layer 2	Tuff	0.2	1.7	1.3	2300
	layer 3	EPS	0.08	0.035	1.45	30
	layer 4	Plaster 1	0.015	0.7	0.9	1300
W1	layer 1	Concrete	0.1	1.67	0.88	2200	0.131	0.006	10.06	5.97	0.047	474	15	82.1	138.4	0.42
	layer 2	Polyurethane foam 1	0.09	0.024	1.453	36
	layer 3	Concrete exp, Clay	0.05	0.31	1	1000
	layer 4	Polyurethane foam 2	0.09	0.026	1.464	35
	layer 5	Concrete	0.09	1.67	0.88	2200
W2	layer 1	Concrete	0.06	1.67	0.88	2200	0.118	0.008	2.01	5.35	0.066	183	18.18	73.5	27.6	0.355
	layer 2	Wood fiber hardboard	0.1	0.039	2.1	160
	layer 3	Wood fiber hardboard	0.1	0.039	2.1	160
	layer 4	Polyurethane foam 1	0.07	0.024	1.453	36
	layer 5	OSB (Oriented Strand Board)	0.025	0.12	1.7	650
W3	layer 1	Concrete	0.1	1.67	0.88	2200	0.273	0.015	2.5	5.93	0.055	309	15.21	81.5	34.3	0.303
	layer 2	Polyurethane foam 1	0.04	0.024	1.453	36
	layer 3	Cross Laminated Timber Panels	0.128	0.13	2.1	470
	layer 4	Polyurethane foam 2	0.02	0.026	1.464	35
	layer 5	Plaster 2	0.015	0.8	1.13	1800
W4	layer 1	Concrete	0.09	1.67	0.88	2200	0.125	0.037	1.37	5.9	0.294	225	10.5	81.6	19.1	0.345
	layer 2	Fiberboard	0.14	0.04	1.9	50
	layer 3	Polyurethane exp,	0.09	0.023	1.6	36
	layer 4	Cork panel exp,	0.013	0.038	1.85	110
	layer 5	Plaster 3	0.012	0.6	0.9	1300

## Sheet: Table S3. Window input data
Table S3. Window input data
type	glazing	frame	quantity	width	eight	orientation	thermal transmittance	mobile screenings	position	reflection	FC	shiding
			n.	L	H		U
			-	m	m		(W/m2K)
F0	double glass	metal	3	1.6	1.5	south	2.577	blind	exernal	0.65	0.13	yes
			1	1.6	2.1	south	2.494	blind	exernal	0.65	0.13	yes
			2	0.8	1.5	west	2.516	blind	exernal	0.65	0.13	no
			2	0.8	1.5	north	2.516	blind	exernal	0.65	0.13	no
			2	1.2	1.5	north	2.591	blind	exernal	0.65	0.13	no
			4	1.2	1.5	east	2.591	blind	exernal	0.65	0.13	yes
F1	double glass	metal	3	1.6	1.5	south	1.9	blind	exernal	0.65	0.13	yes
			1	1.6	2.1	south	1.9	blind	exernal	0.65	0.13	yes
			2	0.8	1.5	west	2	blind	exernal	0.65	0.13	no
			2	0.8	1.5	north	2	blind	exernal	0.65	0.13	no
			2	1.2	1.5	north	2.1	blind	exernal	0.65	0.13	no
			4	1.2	1.5	east	2.1	blind	exernal	0.65	0.13	yes
F2	double glass	pvc	3	1.6	1.5	south	1.34	blind	exernal	0.65	0.13	yes
			1	1.6	2.1	south	1.33	blind	exernal	0.65	0.13	yes
			2	0.8	1.5	west	1.34	blind	exernal	0.65	0.13	no
			2	0.8	1.5	north	1.34	blind	exernal	0.65	0.13	no
			2	1.2	1.5	north	1.39	blind	exernal	0.65	0.13	no
			4	1.2	1.5	east	1.39	blind	exernal	0.65	0.13	yes
F3	double glass	metal-wood	3	1.6	1.5	south	2.1	blind	exernal	0.65	0.13	yes
			1	1.6	2.1	south	2.1	blind	exernal	0.65	0.13	yes
			2	0.8	1.5	west	2.1	blind	exernal	0.65	0.13	no
			2	0.8	1.5	north	2.1	blind	exernal	0.65	0.13	no
			2	1.2	1.5	north	2.3	blind	exernal	0.65	0.13	no
			4	1.2	1.5	east	2.3	blind	exernal	0.65	0.13	yes

## Sheet: Table S4. Technical system data
Table S4. Techical system input data
Generation
type	description		energy vector		heat source	unit number		heating capacity	cooling capacity	design heating temperture	design water temperture	heating generation efficiency	seasonal energy efficiecy ratio
								Ph	Pc	Th,out	Tw,out	ηg,h/COP	SEER
								(kW)	(kW)	(°C)	(°C)
G0	standard boiler	split	Methane gas		-	1	48	21	4	70	45	0.87	5.1
G1	heat pump		Electricity		Air	1		3.04	3.47	40	40	3.8	2.6
G2	active heat recovery		Electricity		Air	1		1.9	1.78	40	-	3.67	2.41
Emission
type	description		unit number		emission efficiecy			distribution efficiency		regulation efficiecy		storage efficiency
					ηe			ηd		ηr		ηs
			n./m2		(%)			(%)		(%)		(%)
H/C0	radiator	split	10	10	95			95		93		100
H/C1	AHU		1		94			99		99		100
H/C2	fancoil		10		96			99		99		100
H/C3	active heat recovery	channelized split	2	1	94			99		99		100
H/C4	radiant panels	fancoil	133.74	10	99			99		98		100
Ventilation
type	description	unit number	air flow	total air flow	winter recovery efficiency	summer recovery efficiency		higrometric recovery efficiency	specific power consumption	ventilated volume	daily service time	winter air change	summer air change
		n.	qv,e	qv,tot	ηƟw,d	ηƟs,d		ηxw,d	SFPd	VN	tB	nw	ns
		-	(m3/h)	(m3/h)	(%)	(%)		(%)	(Wh/m3)	(m3)	(h/d)	-	-
V1	air handling units	1	180	1080	85	50		40	0.4	361	24	0.17	0.25
V2	passive heat recovery	2	180	1080	84	50		-	0.46	361	24	0.18	0.25
V3	active heat recovery	2	200	-	-	-		-	0.19	361	24	0.65	-
Domestic hot water
type	description				emission efficiency	distribution efficiency		storage efficiency	volume	insulating thickness	storage temperature design	daily hours storage in temperature	resistance
					ηe,w	ηd,w		ηs,w	V	ti	Tst	hst	R
					(%)	(%)		(%)	(m3)	(cm)	(°C)	(h)	(kW)
DW0	external tank				95	96		78	200	7	50	24	-
DW1	external tank + resistance												1
DW2	external tank + heating combined												-
Renewable energy sources
type	description				panel area	panel number		peak power	azimuth		zenith		panel efficiency
					AN	No		Ppeak	fs		fN		ηk
					(m2)	-		(kW)	degrees		degrees		(%)
SC0	solar thermal system				2	2		-	0		45		55
SC1					2	3		-	0		45		55
PV0	photovoltaic system				1.5	10		2.5	0		30		17
PV1					1.5	12		3	0		30		17
PV2					1.5	16		4	0		30		17

## Sheet: Table S5. Ouput combination
Table S5. Combination
variant configurations									output values					reduction values
combo	wall	window	generation	emission	ventilation	dhw	RES		CO2	PEi	CLASS	GC - financial	GC - macro	CO2	PEi	GC - financial	GC - macro
									(kgCO2/m2y)	(kWh/m2y)		(€/m2)	(€/m2)	(%)	(%)	(€/m2)	(€/m2)
C-0	W0	F0	G0	H/C0	-	DW0	SC0	PV0	14	59.0297	B	495.642	443.107	-	-	-	-
C-01	W1	F1	G1	H/C1	V1	DW1	SC1	PV1	4	14.5543	A	384.683	341.644	71.4286	75.3442	110.959	101.463
C-02	W1	F2	G1	H/C1	V1	DW1	SC1	PV1	4	13.6481	Gold	371.821	329.804	71.4286	76.8793	123.821	113.303
C-03	W1	F3	G1	H/C1	V1	DW1	SC1	PV1	4	14.8641	A	395.313	351.358	71.4286	74.8193	100.328	91.7484
C-04	W2	F1	G1	H/C1	V1	DW1	SC1	PV1	4	14.417	Gold	377.236	336.012	71.4286	75.5768	118.406	107.095
C-05	W2	F2	G1	H/C1	V1	DW1	SC1	PV1	4	13.6133	Gold	364.308	324.155	71.4286	76.9382	131.334	118.952
C-06	W2	F3	G1	H/C1	V1	DW1	SC1	PV1	4	14.7453	A	388.108	345.979	71.4286	75.0206	107.533	97.1277
C-07	W3	F1	G1	H/C1	V1	DW1	SC1	PV1	5	17.7631	A	422.814	374.687	64.2857	69.9081	72.8272	68.4194
C-08	W3	F2	G1	H/C1	V1	DW1	SC1	PV1	4	15.9679	A	407.985	360.901	71.4286	72.9494	87.6562	82.2059
C-09	W3	F3	G1	H/C1	V1	DW1	SC1	PV1	5	18.3095	A	434.157	385.09	64.2857	68.9825	61.4842	58.0166
C-10	W4	F1	G1	H/C1	V1	DW1	SC1	PV1	4	14.289	Gold	391.915	347.915	71.4286	75.7935	103.727	95.1919
C-11	W4	F2	G1	H/C1	V1	DW1	SC1	PV1	4	13.4719	Gold	379.018	336.056	71.4286	77.1778	116.623	107.051
C-12	W4	F3	G1	H/C1	V1	DW1	SC1	PV1	4	14.5944	A	402.699	357.769	71.4286	75.2762	92.9427	85.3381
C-13	W1	F1	G1	H/C2	V2	DW1	SC1	PV1	2	9.23896	A	431.016	382.89	85.7143	84.3486	64.6256	60.217
C-14	W1	F2	G1	H/C2	V2	DW1	SC1	PV1	2	7.6207	Gold	416.883	369.779	85.7143	87.0901	78.7589	73.3281
C-15	W1	F3	G1	H/C2	V2	DW1	SC1	PV1	2	9.7752	A	442.05	393.037	85.7143	83.4402	53.5912	50.0703
C-16	W2	F1	G1	H/C2	V2	DW1	SC1	PV1	2	9.01859	Gold	424.327	377.944	85.7143	84.7219	71.3147	65.1625
C-17	W2	F2	G1	H/C2	V2	DW1	SC1	PV1	2	7.43543	Gold	409.98	364.684	85.7143	87.4039	85.6614	78.4226
C-18	W2	F3	G1	H/C2	V2	DW1	SC1	PV1	2	9.54927	A	435.568	388.295	85.7143	83.8229	60.074	54.8116
C-19	W3	F1	G1	H/C2	V2	DW1	SC1	PV1	3	13.1207	A	471.598	418.294	78.5714	77.7727	24.0438	24.8126
C-20	W3	F2	G1	H/C2	V2	DW1	SC1	PV1	3	10.8597	A	455.916	403.661	78.5714	81.6029	39.7258	39.4455
C-21	W3	F3	G1	H/C2	V2	DW1	SC1	PV1	4	13.7583	A	483.108	428.871	71.4286	76.6926	12.5338	14.2361
C-22	W4	F1	G1	H/C2	V2	DW1	SC1	PV1	2	8.86165	Gold	438.75	389.629	85.7143	84.9878	56.8918	53.478
C-23	W4	F2	G1	H/C2	V2	DW1	SC1	PV1	2	7.33023	Gold	424.559	376.476	85.7143	87.5821	71.0828	66.6311
C-24	W4	F3	G1	H/C2	V2	DW1	SC1	PV1	2	9.37814	A	449.916	399.865	85.7143	84.1129	45.7254	43.2417
C-25	W1	F1	G2	H/C3	V3	DW1	SC1	PV1	3	11.5106	Gold	366.4	333.804	78.5714	80.5004	129.242	109.303
C-26	W1	F2	G2	H/C3	V3	DW1	SC1	PV1	2	9.31765	Gold	351.241	317.112	85.7143	84.2153	144.401	125.995
C-27	W1	F3	G2	H/C3	V3	DW1	SC1	PV1	3	12.218	Gold	377.74	341.678	78.5714	79.302	117.902	101.428
C-28	W2	F1	G2	H/C3	V3	DW1	SC1	PV1	3	11.1554	Gold	358.198	325.022	78.5714	81.102	137.444	118.085
C-29	W2	F2	G2	H/C3	V3	DW1	SC1	PV1	2	8.98706	Gold	342.786	310.646	85.7143	84.7754	152.856	132.461
C-30	W2	F3	G2	H/C3	V3	DW1	SC1	PV1	3	11.8602	Gold	369.755	335.645	78.5714	79.908	125.886	107.461
C-31	W3	F1	G2	H/C3	V3	DW1	SC1	PV1	5	17.0636	A	408.344	368.296	64.2857	71.0931	87.2973	74.8107
C-32	W3	F2	G2	H/C3	V3	DW1	SC1	PV1	4	13.9173	Gold	391.041	352.035	71.4286	76.4232	104.601	91.0719
C-33	W3	F3	G2	H/C3	V3	DW1	SC1	PV1	5	17.9585	A	420.326	379.337	64.2857	69.5772	75.316	63.7696
C-34	W4	F1	G2	H/C3	V3	DW1	SC1	PV1	3	11.0075	Gold	372.923	336.908	78.5714	81.3527	122.719	106.199
C-35	W4	F2	G2	H/C3	V3	DW1	SC1	PV1	2	8.88867	Gold	357.668	322.684	85.7143	84.942	137.974	120.423
C-36	W4	F3	G2	H/C3	V3	DW1	SC1	PV1	3	11.7124	Gold	384.431	347.485	78.5714	80.1584	111.211	95.6214
C-37	W1	F1	G1	H/C4	V2	DW1	SC1	PV1	2	8.84407	A	490.266	436.689	85.7143	85.0176	5.37547	6.41734
C-38	W1	F2	G1	H/C4	V2	DW1	SC1	PV1	2	7.29611	Gold	476.258	423.704	85.7143	87.6399	19.3833	19.4029
C-39	W1	F3	G1	H/C4	V2	DW1	SC1	PV1	2	9.36548	A	501.274	446.781	85.7143	84.1343	-5.6324	-3.67441
C-40	W2	F1	G1	H/C4	V2	DW1	SC1	PV1	2	8.62952	Gold	484.75	432.781	85.7143	85.381	10.8916	10.3259
C-41	W2	F2	G1	H/C4	V2	DW1	SC1	PV1	2	7.1132	Gold	470.525	419.638	85.7143	87.9498	25.1167	23.4691
C-42	W2	F3	G1	H/C4	V2	DW1	SC1	PV1	2	9.1455	A	495.964	443.122	85.7143	84.5069	-0.322321	-0.0156894
C-43	W3	F1	G1	H/C4	V2	DW1	SC1	PV1	3	12.5264	A	532.04	473.131	78.5714	78.7796	-36.3984	-30.0242
C-44	W3	F2	G1	H/C4	V2	DW1	SC1	PV1	2	9.4685	A	516.647	457.032	85.7143	83.9598	-21.0053	-13.9249
C-45	W3	F3	G1	H/C4	V2	DW1	SC1	PV1	3	13.1477	A	543.52	483.671	78.5714	77.727	-47.8787	-40.5642
C-46	W4	F1	G1	H/C4	V2	DW1	SC1	PV1	2	8.50659	Gold	498.973	444.307	85.7143	85.5893	-3.33157	-1.20048
C-47	W4	F2	G1	H/C4	V2	DW1	SC1	PV1	2	7.01053	Gold	484.846	431.218	85.7143	88.1237	10.7953	11.8886
C-48	W4	F3	G1	H/C4	V2	DW1	SC1	PV1	2	8.97944	A	510.06	454.465	85.7143	84.7883	-14.4189	-11.3577
C-49	W1	F1	G1	H/C1	V1	DW2	SC0	PV1	3	13.4375	A	378.92	333.333	78.5714	77.2361	116.722	109.773
C-50	W1	F2	G1	H/C1	V1	DW2	SC0	PV1	3	12.5046	Gold	365.791	321.645	78.5714	78.8164	129.851	121.462
C-51	W1	F3	G1	H/C1	V1	DW2	SC0	PV1	4	13.7473	A	389.692	343.253	71.4286	76.7112	105.95	99.8534
C-52	W2	F1	G1	H/C1	V1	DW2	SC0	PV1	3	13.3002	Gold	371.352	327.741	78.5714	77.4687	124.289	115.366
C-53	W2	F2	G1	H/C1	V1	DW2	SC0	PV1	3	12.4698	Gold	358.16	315.836	78.5714	78.8753	137.482	127.271
C-54	W2	F3	G1	H/C1	V1	DW2	SC0	PV1	4	13.6285	A	382.373	337.715	71.4286	76.9125	113.269	105.392
C-55	W3	F1	G1	H/C1	V1	DW2	SC0	PV1	4	16.592	A	417.391	366.263	71.4286	71.8921	78.2504	76.8436
C-56	W3	F2	G1	H/C1	V1	DW2	SC0	PV1	4	14.8244	A	402.271	352.534	71.4286	74.8865	93.3708	90.5729
C-57	W3	F3	G1	H/C1	V1	DW2	SC0	PV1	5	17.1384	A	428.734	376.673	64.2857	70.9664	66.9074	66.4341
C-58	W4	F1	G1	H/C1	V1	DW2	SC0	PV1	3	13.1722	Gold	385.952	339.68	78.5714	77.6854	109.69	103.427
C-59	W4	F2	G1	H/C1	V1	DW2	SC0	PV1	3	12.3283	Gold	372.897	327.773	78.5714	79.115	122.745	115.334
C-60	W4	F3	G1	H/C1	V1	DW2	SC0	PV1	4	13.4776	A	396.876	349.54	71.4286	77.1681	98.7658	93.5664
C-61	W1	F1	G1	H/C2	V2	DW2	SC0	PV1	2	8.14979	A	425.542	374.635	85.7143	86.1937	70.0992	68.4721
C-62	W1	F2	G1	H/C2	V2	DW2	SC0	PV1	1	6.54293	Gold	411.073	361.737	92.8571	88.9159	84.5687	81.3699
C-63	W1	F3	G1	H/C2	V2	DW2	SC0	PV1	2	8.68603	A	436.577	384.981	85.7143	85.2853	59.0648	58.126
C-64	W2	F1	G1	H/C2	V2	DW2	SC0	PV1	2	7.92942	Gold	418.746	369.731	85.7143	86.5671	76.8957	73.3762
C-65	W2	F2	G1	H/C2	V2	DW2	SC0	PV1	1	6.34536	Gold	404.029	356.462	92.8571	89.2506	91.6125	86.6446
C-66	W2	F3	G1	H/C2	V2	DW2	SC0	PV1	2	8.4601	A	429.987	380.081	85.7143	85.6681	65.655	63.0254
C-67	W3	F1	G1	H/C2	V2	DW2	SC0	PV1	3	12.0039	A	466.274	409.976	78.5714	79.6646	29.3674	33.1306
C-68	W3	F2	G1	H/C2	V2	DW2	SC0	PV1	2	9.77057	A	450.494	395.387	85.7143	83.448	45.1475	47.7197
C-69	W3	F3	G1	H/C2	V2	DW2	SC0	PV1	3	12.6415	A	477.784	420.546	78.5714	78.5845	17.8574	22.5609
C-70	W4	F1	G1	H/C2	V2	DW2	SC0	PV1	2	7.78584	Gold	433.193	381.475	85.7143	86.8103	62.4487	61.632
C-71	W4	F2	G1	H/C2	V2	DW2	SC0	PV1	1	6.24271	Gold	418.606	368.294	92.8571	89.4245	77.0358	74.813
C-72	W4	F3	G1	H/C2	V2	DW2	SC0	PV1	2	8.28896	A	444.359	391.687	85.7143	85.958	51.2823	51.4199
C-73	W1	F1	G1	H/C4	V2	DW2	SC0	PV1	2	7.7549	A	484.793	428.434	85.7143	86.8627	10.8491	14.6724
C-74	W1	F2	G1	H/C4	V2	DW2	SC0	PV1	1	6.23366	Gold	470.411	415.49	92.8571	89.4398	25.2303	27.6168
C-75	W1	F3	G1	H/C4	V2	DW2	SC0	PV1	2	8.27631	A	495.8	438.526	85.7143	85.9794	-0.158785	4.5807
C-76	W2	F1	G1	H/C4	V2	DW2	SC0	PV1	2	7.5429	Gold	479.169	424.369	85.7143	87.2219	16.4726	18.7383
C-77	W2	F2	G1	H/C4	V2	DW2	SC0	PV1	1	6.041	Gold	464.541	411.245	92.8571	89.7662	31.101	31.8619
C-78	W2	F3	G1	H/C4	V2	DW2	SC0	PV1	2	8.05633	A	490.383	434.705	85.7143	86.3521	5.25867	8.40136
C-79	W3	F1	G1	H/C4	V2	DW2	SC0	PV1	3	11.4096	A	526.716	464.608	78.5714	80.6715	-31.0748	-21.5015
C-80	W3	F2	G1	H/C4	V2	DW2	SC0	PV1	2	9.334	A	511.047	450.308	85.7143	84.1876	-15.4055	-7.20148
C-81	W3	F3	G1	H/C4	V2	DW2	SC0	PV1	3	12.0309	A	538.197	475.148	78.5714	79.6189	-42.555	-32.0415
C-82	W4	F1	G1	H/C4	V2	DW2	SC0	PV1	2	7.44414	Gold	493.363	435.975	85.7143	87.3892	2.27828	7.13175
C-83	W4	F2	G1	H/C4	V2	DW2	SC0	PV1	1	5.94102	Gold	478.861	422.867	92.8571	89.9355	16.7803	20.2402
C-84	W4	F3	G1	H/C4	V2	DW2	SC0	PV1	2	7.89027	A	504.504	446.084	85.7143	86.6334	-8.86201	-2.97708
C-85	W1	F1	G1	H/C1	V1	DW1	SC1	PV2	1	4.68996	A	377.891	333.85	92.8571	92.0549	117.751	109.257
C-86	W1	F2	G1	H/C1	V1	DW1	SC1	PV2	0	3.19161	Gold	363.971	320.604	100	94.5932	131.67	122.503
C-87	W1	F3	G1	H/C1	V1	DW1	SC1	PV2	1	5.11746	A	388.731	343.432	92.8571	91.3307	106.911	99.6749
C-88	W2	F1	G1	H/C1	V1	DW1	SC1	PV2	1	4.48035	Gold	370.179	327.933	92.8571	92.41	125.463	115.174
C-89	W2	F2	G1	H/C1	V1	DW1	SC1	PV2	0	3.06033	Gold	356.129	314.947	100	94.8156	139.512	128.159
C-90	W2	F3	G1	H/C1	V1	DW1	SC1	PV2	1	4.91179	A	381.239	338.088	92.8571	91.6791	114.402	105.019
C-91	W3	F1	G1	H/C1	V1	DW1	SC1	PV2	2	7.73536	A	415.544	366.388	85.7143	86.8958	80.0974	76.7184
C-92	W3	F2	G1	H/C1	V1	DW1	SC1	PV2	1	6.1045	A	401.016	352.903	92.8571	89.6586	94.6253	90.2038
C-93	W3	F3	G1	H/C1	V1	DW1	SC1	PV2	2	8.2323	A	426.797	376.701	85.7143	86.054	68.845	66.4062
C-94	W4	F1	G1	H/C1	V1	DW1	SC1	PV2	1	4.36927	Gold	384.919	339.901	92.8571	92.5982	110.722	103.206
C-95	W4	F2	G1	H/C1	V1	DW1	SC1	PV2	0	2.98484	Gold	370.995	327.008	100	94.9435	124.647	116.099
C-96	W4	F3	G1	H/C1	V1	DW1	SC1	PV2	1	4.79216	A	395.916	349.968	92.8571	91.8818	99.7257	93.1389
C-97	W1	F1	G1	H/C2	V2	DW1	SC1	PV2	1	4.82223	A	433.947	384.831	92.8571	91.8308	61.6951	58.2761
C-98	W1	F2	G1	H/C2	V2	DW1	SC1	PV2	0	3.17041	Gold	419.753	371.653	100	94.6291	75.8883	71.4535
C-99	W1	F3	G1	H/C2	V2	DW1	SC1	PV2	1	5.30562	A	444.887	394.883	92.8571	91.012	50.7551	48.2237
C-100	W2	F1	G1	H/C2	V2	DW1	SC1	PV2	1	4.5871	Gold	427.288	379.896	92.8571	92.2292	68.3536	63.2103
C-101	W2	F2	G1	H/C2	V2	DW1	SC1	PV2	0	2.96013	Gold	412.862	366.55	100	94.9854	82.78	76.5568
C-102	W2	F3	G1	H/C2	V2	DW1	SC1	PV2	1	5.0653	A	438.433	390.152	92.8571	91.4191	57.2084	52.955
C-103	W3	F1	G1	H/C2	V2	DW1	SC1	PV2	2	7.96087	A	471.701	418.925	85.7143	86.5138	23.9409	24.1818
C-104	W3	F2	G1	H/C2	V2	DW1	SC1	PV2	1	6.23265	A	458.538	405.261	92.8571	89.4415	37.1037	37.8456
C-105	W3	F3	G1	H/C2	V2	DW1	SC1	PV2	2	8.44888	A	484.48	429.221	85.7143	85.6871	11.1614	13.8859
C-106	W4	F1	G1	H/C2	V2	DW1	SC1	PV2	1	4.48866	Gold	441.804	391.679	92.8571	92.3959	53.8375	51.4283
C-107	W4	F2	G1	H/C2	V2	DW1	SC1	PV2	0	2.87093	Gold	427.457	378.362	100	95.1365	68.1849	64.7444
C-108	W4	F3	G1	H/C2	V2	DW1	SC1	PV2	1	4.95964	A	452.888	401.832	92.8571	91.5981	42.7536	41.2744
C-109	W1	F1	G2	H/C3	V3	DW1	SC1	PV2	2	7.37601	Gold	369.834	333.699	85.7143	87.5046	125.808	109.407
C-110	W1	F2	G2	H/C3	V3	DW1	SC1	PV2	1	5.26399	Gold	354.819	319.701	92.8571	91.0825	140.822	123.406
C-111	W1	F3	G2	H/C3	V3	DW1	SC1	PV2	2	7.97572	Gold	380.981	343.931	85.7143	86.4886	114.66	99.176
C-112	W2	F1	G2	H/C3	V3	DW1	SC1	PV2	2	7.03678	Gold	361.728	327.543	85.7143	88.0793	133.914	115.563
C-113	W2	F2	G2	H/C3	V3	DW1	SC1	PV2	1	4.9334	Gold	346.435	313.286	92.8571	91.6425	149.207	129.821
C-114	W2	F3	G2	H/C3	V3	DW1	SC1	PV2	2	7.63455	Gold	373.091	337.972	85.7143	87.0666	122.551	105.135
C-115	W3	F1	G2	H/C3	V3	DW1	SC1	PV2	3	11.279	A	408.846	367.776	78.5714	80.8926	86.7953	75.3309
C-116	W3	F2	G2	H/C3	V3	DW1	SC1	PV2	2	9.14244	Gold	393.392	353.364	85.7143	84.5121	102.25	89.7427
C-117	W3	F3	G2	H/C3	V3	DW1	SC1	PV2	3	11.884	A	420.297	378.286	78.5714	79.8678	75.345	64.8208
C-118	W4	F1	G2	H/C3	V3	DW1	SC1	PV2	2	6.9417	Gold	376.534	339.514	85.7143	88.2403	119.108	103.593
C-119	W4	F2	G2	H/C3	V3	DW1	SC1	PV2	1	4.83501	Gold	361.3	325.312	92.8571	91.8092	134.341	117.795
C-120	W4	F3	G2	H/C3	V3	DW1	SC1	PV2	2	7.54028	Gold	387.849	349.899	85.7143	87.2263	107.793	93.2078
C-121	W1	F1	G1	H/C4	V2	DW1	SC1	PV2	1	4.49104	A	493.31	438.744	92.8571	92.3919	2.33132	4.36273
C-122	W1	F2	G1	H/C4	V2	DW1	SC1	PV2	0	2.88332	Gold	479.196	425.645	100	95.1155	16.4458	17.4615
C-123	W1	F3	G1	H/C4	V2	DW1	SC1	PV2	1	4.96273	A	504.229	448.747	92.8571	91.5928	-8.58781	-5.64028
C-124	W2	F1	G1	H/C4	V2	DW1	SC1	PV2	1	4.26163	Gold	487.827	434.849	92.8571	92.7805	7.81478	8.25795
C-125	W2	F2	G1	H/C4	V2	DW1	SC1	PV2	0	2.73822	Gold	473.589	421.686	100	95.3613	22.0528	21.4208
C-126	W2	F3	G1	H/C4	V2	DW1	SC1	PV2	1	4.72826	A	498.951	445.101	92.8571	91.99	-3.30935	-1.99377
C-127	W3	F1	G1	H/C4	V2	DW1	SC1	PV2	2	7.55353	A	534.029	474.104	85.7143	87.2038	-38.3873	-30.9975
C-128	W3	F2	G1	H/C4	V2	DW1	SC1	PV2	1	5.86724	A	519.399	460.517	92.8571	90.0605	-23.7579	-17.4106
C-129	W3	F3	G1	H/C4	V2	DW1	SC1	PV2	2	8.02968	A	545.243	484.378	85.7143	86.3972	-49.6016	-41.2717
C-130	W4	F1	G1	H/C4	V2	DW1	SC1	PV2	1	4.16556	Gold	502.085	446.415	92.8571	92.9433	-6.44377	-3.3081
C-131	W4	F2	G1	H/C4	V2	DW1	SC1	PV2	0	2.6744	Gold	487.967	433.328	100	95.4694	7.67422	9.77866
C-132	W4	F3	G1	H/C4	V2	DW1	SC1	PV2	1	4.62512	A	513.149	456.548	92.8571	92.1648	-17.507	-13.4413
C-133	W1	F1	G1	H/C1	V1	DW2	SC0	PV2	1	4.80391	A	372.006	328.319	92.8571	91.8619	123.636	114.788
C-134	W1	F2	G1	H/C1	V1	DW2	SC0	PV2	0	3.29775	Gold	358.072	315.401	100	94.4134	137.569	127.706
C-135	W1	F3	G1	H/C1	V1	DW2	SC0	PV2	1	5.23142	A	382.846	338.243	92.8571	91.1377	112.796	104.864
C-136	W2	F1	G1	H/C1	V1	DW2	SC0	PV2	1	4.59431	Gold	364.179	322.293	92.8571	92.217	131.463	120.814
C-137	W2	F2	G1	H/C1	V1	DW2	SC0	PV2	0	3.27921	Gold	350.32	309.47	100	94.4448	145.322	133.637
C-138	W2	F3	G1	H/C1	V1	DW2	SC0	PV2	1	5.02575	A	375.239	332.419	92.8571	91.4861	120.403	110.688
C-139	W3	F1	G1	H/C1	V1	DW2	SC0	PV2	2	7.87693	A	409.555	360.733	85.7143	86.656	86.0865	82.3734
C-140	W3	F2	G1	H/C1	V1	DW2	SC0	PV2	1	6.21846	A	394.977	347.197	92.8571	89.4655	100.665	95.9094
C-141	W3	F3	G1	H/C1	V1	DW2	SC0	PV2	2	8.37387	A	420.807	371.046	85.7143	85.8141	74.8341	72.0612
C-142	W4	F1	G1	H/C1	V1	DW2	SC0	PV2	1	4.48323	Gold	378.945	334.257	92.8571	92.4051	116.697	108.85
C-143	W4	F2	G1	H/C1	V1	DW2	SC0	PV2	0	2.9917	Gold	364.826	321.17	100	94.9319	130.816	121.937
C-144	W4	F3	G1	H/C1	V1	DW2	SC0	PV2	1	4.90612	A	389.941	344.324	92.8571	91.6887	105.7	98.7828
C-145	W1	F1	G1	H/C2	V2	DW2	SC0	PV2	1	4.9638	A	428.111	378.631	92.8571	91.591	67.5309	64.4755
C-146	W1	F2	G1	H/C2	V2	DW2	SC0	PV2	0	3.31197	Gold	413.918	365.497	100	94.3893	81.7241	77.6096
C-147	W1	F3	G1	H/C2	V2	DW2	SC0	PV2	1	5.44718	A	439.051	388.655	92.8571	90.7721	56.5908	54.4516
C-148	W2	F1	G1	H/C2	V2	DW2	SC0	PV2	1	4.72867	Gold	421.338	374.322	92.8571	91.9893	74.3038	68.7843
C-149	W2	F2	G1	H/C2	V2	DW2	SC0	PV2	0	3.10169	Gold	406.911	360.932	100	94.7455	88.7303	82.1751
C-150	W2	F3	G1	H/C2	V2	DW2	SC0	PV2	1	5.20687	A	432.483	384.534	92.8571	91.1792	63.1586	58.5732
C-151	W3	F1	G1	H/C2	V2	DW2	SC0	PV2	2	8.10244	A	467.255	413.27	85.7143	86.274	28.3866	29.8368
C-152	W3	F2	G1	H/C2	V2	DW2	SC0	PV2	1	6.37422	A	452.549	399.606	92.8571	89.2017	43.0928	43.5005
C-153	W3	F3	G1	H/C2	V2	DW2	SC0	PV2	2	8.59045	A	478.491	413.341	85.7143	85.4472	17.1505	29.7657
C-154	W4	F1	G1	H/C2	V2	DW2	SC0	PV2	1	4.63022	Gold	435.88	386.085	92.8571	92.1561	59.762	57.0222
C-155	W4	F2	G1	H/C2	V2	DW2	SC0	PV2	0	3.00199	Gold	421.513	372.749	100	94.9144	74.1284	70.3574
C-156	W4	F3	G1	H/C2	V2	DW2	SC0	PV2	1	5.1012	A	446.963	396.238	92.8571	91.3582	48.6781	46.8684
C-157	W1	F1	G1	H/C4	V2	DW2	SC0	PV2	1	4.63261	A	487.475	433.262	92.8571	92.1521	8.16708	9.84438
C-158	W1	F2	G1	H/C4	V2	DW2	SC0	PV2	0	3.02077	Gold	473.353	420.726	100	94.8826	22.2889	22.3808
C-159	W1	F3	G1	H/C4	V2	DW2	SC0	PV2	1	5.10429	A	498.394	443.265	92.8571	91.353	-2.75205	-0.158625
C-160	W2	F1	G1	H/C4	V2	DW2	SC0	PV2	1	4.4032	Gold	481.877	429.258	92.8571	92.5407	13.765	13.8483
C-161	W2	F2	G1	H/C4	V2	DW2	SC0	PV2	0	2.81561	Gold	467.522	415.939	100	95.2302	28.1198	27.1674
C-162	W2	F3	G1	H/C4	V2	DW2	SC0	PV2	1	4.86983	A	493.001	439.449	92.8571	91.7502	2.6409	3.65828
C-163	W3	F1	G1	H/C4	V2	DW2	SC0	PV2	2	7.6951	A	528.04	468.415	85.7143	86.964	-32.3982	-25.3085
C-164	W3	F2	G1	H/C4	V2	DW2	SC0	PV2	1	5.45115	A	512.389	453.807	92.8571	90.7654	-16.7473	-10.7001
C-165	W3	F3	G1	H/C4	V2	DW2	SC0	PV2	2	8.17125	A	539.254	478.689	85.7143	86.1574	-43.6125	-35.5826
C-166	W4	F1	G1	H/C4	V2	DW2	SC0	PV2	1	4.30713	Gold	496.161	440.787	92.8571	92.7035	-0.519259	2.3195
C-167	W4	F2	G1	H/C4	V2	DW2	SC0	PV2	0	2.71831	Gold	481.866	427.524	100	95.395	13.7757	15.5832
C-168	W4	F3	G1	H/C4	V2	DW2	SC0	PV2	1	4.76669	A	507.224	450.92	92.8571	91.9249	-11.5825	-7.81367
