# Supplementary material for: Data of cost-optimality and technical solutions for high energy performance buildings in warm climate
Source: Data Brief. 2015 Jun 12;4:222–5. doi: 10.1016/j.dib.2015.05.015 (PMC4510477; doi:10.1016/j.dib.2015.05.015)
Supplement: Supplementary file 2 — Supplementary material [file mmc2.zip › supplementary data Multi.xlsx]

## Sheet: Table S1. Building input data
Table S1. Building input data
Use	location	type of construction	type of intervention	housing unit number	number of people in the building	number of floors	storey height	wall type	gross heated volume	net heated volume	building gross heated floor area	total building gross heated floor area	net heated floor area	floor/cover area	building lateral area	perimeter	total lateral area (excludign windows area)	building shape factor	north wall area	south wall area	east wall area	west wall area	stairwell wall area	temperature difference (indoor-stairwell)	inclination	infrared emissivity	extent of absorption	winter solar shiding	summer solar shiding	sky solar shiding
									VB	VN	AF	BGFB	NGFB	AFC	ABL	P	ALN	S/V	ANW	ASW	AEW	AWW	AST	ΔT
							(m)		(m3)	(m3)	(m2)	(m2)	(m2)	(m2)	(m2)	(m)	(m2)	-	(m2)	(m2)	(m2)	(m2)	(m2)	(°C)	degrees	-	-	-	-	-
multi family building	Lecce	heavy	new construction	6	24	3	3.5	W0	3007.6	2062.2	241.8	725.3	589.2	340.4	1194.1	96	1014	0.56	266.7	161.7	140.9	140.9	230.6	5	90	0.96	0.3	1	1	1
								W1	3139.9	2062.2	252.4	757.2	589.2	348.9	1205.1	96.9	1023.3	0.54	268.8	165.9	143.2	143.2	237.1	5	90	0.96	0.3	1	1	1
								W2	3031.6	2062.2	243.7	731.1	589.2	341.9	1196.2	96.2	1015.8	0.56	266.7	163.8	141.3	141.3	239	5	90	0.96	0.3	1	1	1
								W3	2995.7	2062.2	240.8	722.4	589.2	339.6	1193	95.9	1013.1	0.56	266.2	161.7	140.7	140.7	239.9	5	90	0.96	0.3	1	1	1
								W4	3055.5	2062.2	245.6	736.9	589.2	343.5	1198	96.3	1017.3	0.55	267.2	163.8	141.8	141.8	238.6	5	90	0.96	0.3	1	1	1

## Sheet: Table S2. Wall input data 
Table S2. Wall input data
type	layer	material	layer thickness	design thermal conductivity	specific heat capacity	density	thermal transmittance	periodic thermal transmittance	thermal admittance (external)	thermal admittance (internal)	decrement factor	total surface mass	time shift	areal heat capacity (internal)	areal heat capacity (external)	total wall thickness
			t	λ	c	ρ	U	Y12	Y22	Y11	fd	Ms	Δt	k1	k2	d
			(m)	(W/mK)	(kJ/KgK)	(kg/m3)	(W/m2K)	(W/m2K)	(W/m2K)	(W/m2K)	-	(Kg/m2)	(h)	(kJ/m2K)	(kJ/m2K)	(m)
W0	layer 1	Plaster 1	0.015	0.7	0.9	1300	0.382	0.044	1.4	5.4	0.114	504	9.17	74.8	19.8	0.31
	layer 2	Tuff	0.2	1.7	1.3	2300
	layer 3	EPS	0.08	0.035	1.45	30
	layer 4	Plaster 1	0.015	0.7	0.9	1300
W1	layer 1	Concrete	0.1	1.67	0.88	2200	0.131	0.006	10.06	5.97	0.047	474	15	82.1	138.4	0.42
	layer 2	Polyurethane foam 1	0.09	0.024	1.453	36
	layer 3	Concrete exp, Clay	0.05	0.31	1	1000
	layer 4	Polyurethane foam 2	0.09	0.026	1.464	35
	layer 5	Concrete	0.09	1.67	0.88	2200
W2	layer 1	Concrete	0.06	1.67	0.88	2200	0.118	0.008	2.01	5.35	0.066	183	18.18	73.5	27.6	0.355
	layer 2	Wood fiber hardboard	0.1	0.039	2.1	160
	layer 3	Wood fiber hardboard	0.1	0.039	2.1	160
	layer 4	Polyurethane foam 1	0.07	0.024	1.453	36
	layer 5	OSB (Oriented Strand Board)	0.025	0.12	1.7	650
W3	layer 1	Concrete	0.1	1.67	0.88	2200	0.273	0.015	2.5	5.93	0.055	309	15.21	81.5	34.3	0.303
	layer 2	Polyurethane foam 1	0.04	0.024	1.453	36
	layer 3	Cross Laminated Timber Panels	0.128	0.13	2.1	470
	layer 4	Polyurethane foam 2	0.02	0.026	1.464	35
	layer 5	Plaster 2	0.015	0.8	1.13	1800
W4	layer 1	Concrete	0.09	1.67	0.88	2200	0.125	0.037	1.37	5.9	0.294	225	10.5	81.6	19.1	0.345
	layer 2	Fiberboard	0.14	0.04	1.9	50
	layer 3	Polyurethane exp,	0.09	0.023	1.6	36
	layer 4	Cork panel exp,	0.013	0.038	1.85	110
	layer 5	Plaster 3	0.012	0.6	0.9	1300

## Sheet: Table S3. Window input data
Table S3. Window input data
type	glazing	frame	lifespan project	quantity	width	eight	orientation	thermal transmittance	mobile screenings	position	reflection	FC	shiding
				n.	L	H		U
				-	m	m		(W/m2K)
F0	double glass	metal	25	3	1.2	1.5	west	2.59	blind	exernal	0.65	0.13	no
				3	1.2	1.5	east	2.59	blind	exernal	0.65	0.13	no
				12	1.2	1.5	north	2.59	blind	exernal	0.65	0.13	no
				3	1.2	2.1	west	2.51	blind	exernal	0.65	0.13	yes
				3	1.2	2.1	east	2.51	blind	exernal	0.65	0.13	yes
				6	1.8	2.1	north	2.43	blind	exernal	0.65	0.13	yes
				3	0.8	1.5	west	2.52	blind	exernal	0.65	0.13	no
				3	0.8	1.5	east	2.52	blind	exernal	0.65	0.13	no
F1	double glass	metal	25	3	1.2	1.5	west	2.1	blind	exernal	0.65	0.13	no
				3	1.2	1.5	east	2.1	blind	exernal	0.65	0.13	no
				12	1.2	1.5	north	2.1	blind	exernal	0.65	0.13	no
				3	1.2	2.1	west	2.1	blind	exernal	0.65	0.13	yes
				3	1.2	2.1	east	2.1	blind	exernal	0.65	0.13	yes
				6	1.8	2.1	north	1.9	blind	exernal	0.65	0.13	yes
				3	0.8	1.5	west	2	blind	exernal	0.65	0.13	no
				3	0.8	1.5	east	2	blind	exernal	0.65	0.13	no
F2	double glass	pvc	20	3	1.2	1.5	west	1.39	blind	exernal	0.65	0.13	no
				3	1.2	1.5	east	1.39	blind	exernal	0.65	0.13	no
				12	1.2	1.5	north	1.39	blind	exernal	0.65	0.13	no
				3	1.2	2.1	west	1.45	blind	exernal	0.65	0.13	yes
				3	1.2	2.1	east	1.45	blind	exernal	0.65	0.13	yes
				6	1.8	2.1	north	1.38	blind	exernal	0.65	0.13	yes
				3	0.8	1.5	west	1.34	blind	exernal	0.65	0.13	no
				3	0.8	1.5	east	1.34	blind	exernal	0.65	0.13	no
F3	double glass	metal-wood	30	3	1.2	1.5	west	2.3	blind	exernal	0.65	0.13	no
				3	1.2	1.5	east	2.3	blind	exernal	0.65	0.13	no
				12	1.2	1.5	north	2.3	blind	exernal	0.65	0.13	no
				3	1.2	2.1	west	2.3	blind	exernal	0.65	0.13	yes
				3	1.2	2.1	east	2.3	blind	exernal	0.65	0.13	yes
				6	1.8	2.1	north	2.1	blind	exernal	0.65	0.13	yes
				3	0.8	1.5	west	2.1	blind	exernal	0.65	0.13	no
				3	0.8	1.5	east	2.1	blind	exernal	0.65	0.13	no

## Sheet: Table S4. Technical system data
Table S4. Technical system input data
Generation
type	description		energy vector			heat source	unit number		heating capacity	cooling capacity	design heating temperture	design water temperture	heating generation efficiency	seasonal energy efficiecy ratio
									Ph	Pc	Th,out	Tw,out	ηg,h/COP	SEER
									(kW)	(kW)	(°C)	(°C)
G0	condensing boiler	split	Methane gas			-	1	48	33.2	22.4	70	60	0.94	5.1
G1	heat pump		Electricity			Air	1		25.8	24.1	45	40	3.21	2.56
G2	heat pump		Electricity			Air	1		16.6	15.9	35	40	4.08	3.83
G3	heat pump		Electricity			Ground	1		25.3	22.1	45	40	4.04	4.6
G4	heat pump		Electricity			Ground	1		16.1	17.7	35	40	5.6	5.8
G5	active heat recovery		Electricity			Air	3		2.1	1	35	40	3.84	2.6
Emission
type	description		unit number			emission efficiecy			distribution efficiency		regulation efficiecy		storage efficiency
						ηe			ηd		ηr		ηs
			n./m2			(%)			(%)		(%)		(%)
H/C0	radiator	split	48		48	95			90		94		100
H/C1	AHU	fancoil	1		48	96			95		99		100
H/C2	fancoil		48			96			95		99		100
H/C3	radiant panels		589.2			99			95		98		100
Ventilation
type	description	unit number	air flow		total air flow	winter recovery efficiency	summer recovery efficiency		higrometric recovery efficiency	specific power consumption	ventilated volume	daily service time	winter air change	summer air change
		n.	qv,e		qv,tot	ηƟw,d	ηƟs,d		ηxw,d	SFPd	VN	tB	nw	ns
		-	(m3/h)		(m3/h)	(%)	(%)		(%)	(Wh/m3)	(m3)	(h/d)	-	-
V1	air handling units	1	1100		6600	74	50		58	0.31	2062.2	24	0.24	0.73
V2	passive heat recovery	6	1080		-	86	50		-	0.46	2062.2	24	0.24	0.73
V3	active heat recovery	3	960		-	-	-		-	0.46	2062.2	24	0.24	0.73
Domestic hot water
type	description					emission efficiency		distribution efficiency		storage efficiency	volume	insulating thickness	storage temperature design	daily hours storage in temperature
						ηe,w		ηd,w		ηs,w	V	ti	Tst	hst
						(%)		(%)		(%)	(m3)	(cm)	(°C)	(h)
DW0	water production combined with heating external tank					95		93		91	600	7	50	24
Renewable energy sources
type	description					panel area	panel number		peak power	azimuth		zenith		panel efficiency
						AN	No		Ppeak	fs		fN		ηk
						(m2)	-		(kW)	degrees		degrees		(%)
SC0	solar thermal system					2	9		-	0		45		55
PV0	photovoltaic system					1.5	24		6	0		30		17
PV1	photovoltaic system					1.5	46		11.5	0		30		17
PV2	photovoltaic system					1.5	54		13.5	0		30		17

## Sheet:  Table S5. Output combination 
Table S5. Combination
variant configurations										output values				reduction values
combo	wall	window	generation		emission	ventilation	dhw	RES		CO2	PEi	CLASS	GC	CO2	PEi	GC
										(kgCO2/m2y)	(kWh/m2y)		(€/m2)	(%)	(%)	(€/m2)
C-0	W0	F0	G0		H/C0	-	DW0	SC0	PV0	25	99.3359	C	388.807	-	-	-
C-1	W1	F1	G1		H/C1	V1	DW0	SC0	PV1	10	34.2289	A	285.051	60	65.5423	103.756
C-2	W1	F2	G1		H/C1	V1	DW0	SC0	PV1	9	32.5206	A	282.434	64	67.262	106.373
C-3	W1	F3	G1		H/C1	V1	DW0	SC0	PV1	10	34.7146	A	288.021	60	65.0534	100.786
C-4	W2	F1	G1		H/C1	V1	DW0	SC0	PV1	9	33.5276	A	280.685	64	66.2482	108.121
C-5	W2	F2	G1		H/C1	V1	DW0	SC0	PV1	9	31.0664	A	277.015	64	68.7259	111.792
C-6	W2	F3	G1		H/C1	V1	DW0	SC0	PV1	10	34.0248	A	283.732	60	65.7477	105.075
C-7	W3	F1	G1		H/C1	V1	DW0	SC0	PV1	12	42.8536	B	328.416	52	56.8599	60.3908
C-8	W3	F2	G1		H/C1	V1	DW0	SC0	PV1	12	41.0588	B	325.611	52	58.6667	63.1954
C-9	W3	F3	G1		H/C1	V1	DW0	SC0	PV1	12	43.3815	B	331.524	52	56.3285	57.2824
C-10	W4	F1	G1		H/C1	V1	DW0	SC0	PV1	9	31.1257	A	295.447	64	68.6662	93.3593
C-11	W4	F2	G1		H/C1	V1	DW0	SC0	PV1	8	29.6598	Gold	293.109	68	70.1419	95.6973
C-12	W4	F3	G1		H/C1	V1	DW0	SC0	PV1	9	31.5701	A	298.41	64	68.2189	90.3965
C-13	W1	F1	G1		H/C2	V2	DW0	SC0	PV1	6	20.7015	A	260.694	76	79.1601	128.113
C-14	W1	F2	G1		H/C2	V2	DW0	SC0	PV1	5	18.7342	A	257.74	80	81.1406	131.067
C-15	W1	F3	G1		H/C2	V2	DW0	SC0	PV1	6	21.262	A	263.761	76	78.5959	125.046
C-16	W2	F1	G1		H/C2	V2	DW0	SC0	PV1	5	19.8929	A	255.685	80	79.9741	133.121
C-17	W2	F2	G1		H/C2	V2	DW0	SC0	PV1	5	17.9223	A	252.666	80	81.9579	136.14
C-18	W2	F3	G1		H/C2	V2	DW0	SC0	PV1	6	20.4513	A	258.813	76	79.412	129.994
C-19	W3	F1	G1		H/C2	V2	DW0	SC0	PV1	8	30.1087	B	304.435	68	69.6901	84.3722
C-20	W3	F2	G1		H/C2	V2	DW0	SC0	PV1	8	28.1253	B	301.378	68	71.6866	87.429
C-21	W3	F3	G1		H/C2	V2	DW0	SC0	PV1	9	30.7077	B	307.638	64	69.087	81.1687
C-22	W4	F1	G1		H/C2	V2	DW0	SC0	PV1	6	20.2885	A	274.26	76	79.5759	114.547
C-23	W4	F2	G1		H/C2	V2	DW0	SC0	PV1	5	18.3093	A	271.243	80	81.5683	117.564
C-24	W4	F3	G1		H/C2	V2	DW0	SC0	PV1	6	20.8475	A	277.374	76	79.0131	111.433
C-25	W1	F1	G2	G5	H/C3	V3	DW0	SC0	PV1	6	20.4756	A	281.482	76	79.3875	107.325
C-26	W1	F2	G2	G5	H/C3	V3	DW0	SC0	PV1	5	18.5293	A	278.555	80	81.3468	110.252
C-27	W1	F3	G2	G5	H/C3	V3	DW0	SC0	PV1	6	21.0494	A	284.566	76	78.8099	104.24
C-28	W2	F1	G2	G5	H/C3	V3	DW0	SC0	PV1	5	19.6314	A	276.853	80	80.2374	111.953
C-29	W2	F2	G2	G5	H/C3	V3	DW0	SC0	PV1	5	17.6347	A	273.8	80	82.2474	115.007
C-30	W2	F3	G2	G5	H/C3	V3	DW0	SC0	PV1	6	20.2057	A	280.002	76	79.6592	108.804
C-31	W3	F1	G2	G5	H/C3	V3	DW0	SC0	PV1	8	29.5525	A	325.354	68	70.25	63.4531
C-32	W3	F2	G2	G5	H/C3	V3	DW0	SC0	PV1	8	27.6969	A	322.468	68	72.118	66.3391
C-33	W3	F3	G2	G5	H/C3	V3	DW0	SC0	PV1	8	30.0342	A	328.4	68	69.765	60.4065
C-34	W4	F1	G2	G5	H/C3	V3	DW0	SC0	PV1	5	20.0224	A	295.326	80	79.8438	93.4809
C-35	W4	F2	G2	G5	H/C3	V3	DW0	SC0	PV1	5	18.0772	A	292.354	80	81.802	96.4528
C-36	W4	F3	G2	G5	H/C3	V3	DW0	SC0	PV1	6	20.6242	A	298.497	76	79.238	90.3101
C-37	W1	F1	G3		H/C1	V1	DW0	SC0	PV1	7	23.6953	A	262.231	72	76.1463	126.575
C-38	W1	F2	G3		H/C1	V1	DW0	SC0	PV1	6	22.2763	A	259.991	76	77.5748	128.816
C-39	W1	F3	G3		H/C1	V1	DW0	SC0	PV1	7	24.0995	A	265.095	72	75.7394	123.711
C-40	W2	F1	G3		H/C1	V1	DW0	SC0	PV1	6	23.1275	A	257.575	76	76.7179	131.232
C-41	W2	F2	G3		H/C1	V1	DW0	SC0	PV1	6	21.6252	A	255.178	76	78.2302	133.629
C-42	W2	F3	G3		H/C1	V1	DW0	SC0	PV1	7	23.5365	A	260.504	72	76.3061	128.303
C-43	W3	F1	G3		H/C1	V1	DW0	SC0	PV1	9	30.8074	B	302.946	64	68.9866	85.8612
C-44	W3	F2	G3		H/C1	V1	DW0	SC0	PV1	8	29.3384	B	300.576	68	70.4655	88.2302
C-45	W3	F3	G3		H/C1	V1	DW0	SC0	PV1	9	31.2425	B	305.93	64	68.5487	82.8771
C-46	W4	F1	G3		H/C1	V1	DW0	SC0	PV1	5	20.0635	A	271.566	80	79.8023	117.241
C-47	W4	F2	G3		H/C1	V1	DW0	SC0	PV1	5	18.7928	Gold	269.486	80	81.0816	119.321
C-48	W4	F3	G3		H/C1	V1	DW0	SC0	PV1	6	20.4517	A	274.455	76	79.4115	114.352
C-49	W1	F1	G3		H/C2	V2	DW0	SC0	PV1	4	16.2086	A	245.736	84	83.683	143.07
C-50	W1	F2	G3		H/C2	V2	DW0	SC0	PV1	4	14.4917	A	243.108	84	85.4114	145.698
C-51	W1	F3	G3		H/C2	V2	DW0	SC0	PV1	4	16.6953	A	248.708	84	83.193	140.099
C-52	W2	F1	G3		H/C2	V2	DW0	SC0	PV1	4	15.5044	A	240.56	84	84.3919	148.247
C-53	W2	F2	G3		H/C2	V2	DW0	SC0	PV1	4	13.7947	A	237.887	84	86.113	150.92
C-54	W2	F3	G3		H/C2	V2	DW0	SC0	PV1	4	15.9885	A	243.589	84	83.9046	145.218
C-55	W3	F1	G3		H/C2	V2	DW0	SC0	PV1	7	24.3126	B	287.323	72	75.5249	101.484
C-56	W3	F2	G3		H/C2	V2	DW0	SC0	PV1	6	22.5985	B	284.626	76	77.2504	104.181
C-57	W3	F3	G3		H/C2	V2	DW0	SC0	PV1	7	24.8208	B	290.405	72	75.0133	98.4021
C-58	W4	F1	G3		H/C2	V2	DW0	SC0	PV1	4	15.8521	A	259.139	84	84.0419	129.668
C-59	W4	F2	G3		H/C2	V2	DW0	SC0	PV1	4	14.1355	A	256.469	84	85.77	132.337
C-60	W4	F3	G3		H/C2	V2	DW0	SC0	PV1	4	16.3377	A	262.156	84	83.5531	126.65
C-61	W1	F1	G4	G5	H/C3	V3	DW0	SC0	PV1	5	19.0317	A	273.269	80	80.8411	115.538
C-62	W1	F2	G4	G5	H/C3	V3	DW0	SC0	PV1	5	17.254	A	270.561	80	82.6307	118.245
C-63	W1	F3	G4	G5	H/C3	V3	DW0	SC0	PV1	5	19.5575	A	276.291	80	80.3118	112.516
C-64	W2	F1	G4	G5	H/C3	V3	DW0	SC0	PV1	5	18.2716	A	268.583	80	81.6062	120.223
C-65	W2	F2	G4	G5	H/C3	V3	DW0	SC0	PV1	4	16.4414	A	265.751	84	83.4486	123.056
C-66	W2	F3	G4	G5	H/C3	V3	DW0	SC0	PV1	5	18.7967	A	271.667	80	81.0776	117.14
C-67	W3	F1	G4	G5	H/C3	V3	DW0	SC0	PV1	8	27.0029	A	315.436	68	72.8166	73.3712
C-68	W3	F2	G4	G5	H/C3	V3	DW0	SC0	PV1	7	25.3942	A	312.88	72	74.436	75.927
C-69	W3	F3	G4	G5	H/C3	V3	DW0	SC0	PV1	8	27.4127	A	318.386	68	72.404	70.4207
C-70	W4	F1	G4	G5	H/C3	V3	DW0	SC0	PV1	5	18.6217	A	287.039	80	81.2538	101.768
C-71	W4	F2	G4	G5	H/C3	V3	DW0	SC0	PV1	5	16.8451	A	284.29	80	83.0423	104.517
C-72	W4	F3	G4	G5	H/C3	V3	DW0	SC0	PV1	5	19.1742	A	290.145	80	80.6976	98.662
C-73	W1	F1	G1		H/C1	V1	DW0	SC0	PV2	7	25.9845	A	277.901	72	73.8418	110.906
C-74	W1	F2	G1		H/C1	V1	DW0	SC0	PV2	7	24.2762	A	275.283	72	75.5615	113.524
C-75	W1	F3	G1		H/C1	V1	DW0	SC0	PV2	7	26.4702	A	280.87	72	73.3528	107.936
C-76	W2	F1	G1		H/C1	V1	DW0	SC0	PV2	7	25.2833	A	273.388	72	74.5477	115.419
C-77	W2	F2	G1		H/C1	V1	DW0	SC0	PV2	6	22.822	A	269.717	76	77.0254	119.089
C-78	W2	F3	G1		H/C1	V1	DW0	SC0	PV2	7	25.7804	A	276.435	72	74.0472	112.372
C-79	W3	F1	G1		H/C1	V1	DW0	SC0	PV2	10	34.6092	B	321.069	60	65.1594	67.7381
C-80	W3	F2	G1		H/C1	V1	DW0	SC0	PV2	9	32.8145	B	318.264	64	66.9662	70.5427
C-81	W3	F3	G1		H/C1	V1	DW0	SC0	PV2	10	35.1371	B	324.177	60	64.628	64.6297
C-82	W4	F1	G1		H/C1	V1	DW0	SC0	PV2	6	21.824	A	286.785	76	78.0301	102.021
C-83	W4	F2	G1		H/C1	V1	DW0	SC0	PV2	6	20.7325	Gold	284.942	76	79.1289	103.865
C-84	W4	F3	G1		H/C1	V1	DW0	SC0	PV2	6	22.1639	A	289.61	76	77.6879	99.1968
C-85	W1	F1	G1		H/C2	V2	DW0	SC0	PV2	4	15.0263	A	256.887	84	84.8733	131.92
C-86	W1	F2	G1		H/C2	V2	DW0	SC0	PV2	3	12.9938	A	253.848	88	86.9194	134.959
C-87	W1	F3	G1		H/C2	V2	DW0	SC0	PV2	4	15.6109	A	259.986	84	84.2848	128.821
C-88	W2	F1	G1		H/C2	V2	DW0	SC0	PV2	4	14.1837	A	251.755	84	85.7215	137.051
C-89	W2	F2	G1		H/C2	V2	DW0	SC0	PV2	3	12.1506	A	248.653	88	87.7681	140.153
C-90	W2	F3	G1		H/C2	V2	DW0	SC0	PV2	4	14.7662	A	254.915	84	85.1351	133.892
C-91	W3	F1	G1		H/C2	V2	DW0	SC0	PV2	7	25.0541	B	301.353	72	74.7784	87.4535
C-92	W3	F2	G1		H/C2	V2	DW0	SC0	PV2	6	22.9389	B	298.12	76	76.9078	90.6867
C-93	W3	F3	G1		H/C2	V2	DW0	SC0	PV2	7	25.6915	B	304.608	72	74.1368	84.1988
C-94	W4	F1	G1		H/C2	V2	DW0	SC0	PV2	4	14.5991	A	270.374	84	85.3033	118.433
C-95	W4	F2	G1		H/C2	V2	DW0	SC0	PV2	3	12.5561	A	267.273	88	87.36	121.534
C-96	W4	F3	G1		H/C2	V2	DW0	SC0	PV2	4	15.1822	A	273.52	84	84.7163	115.287
C-97	W1	F1	G2	G5	H/C3	V3	DW0	SC0	PV2	4	15.8439	A	279.033	84	84.0502	109.773
C-98	W1	F2	G2	G5	H/C3	V3	DW0	SC0	PV2	4	13.8976	A	276.107	84	86.0095	112.7
C-99	W1	F3	G2	G5	H/C3	V3	DW0	SC0	PV2	4	16.4177	A	282.118	84	83.4726	106.689
C-100	W2	F1	G2	G5	H/C3	V3	DW0	SC0	PV2	4	14.9997	A	274.355	84	84.9	114.452
C-101	W2	F2	G2	G5	H/C3	V3	DW0	SC0	PV2	3	13.003	A	271.301	88	86.9101	117.506
C-102	W2	F3	G2	G5	H/C3	V3	DW0	SC0	PV2	4	15.574	A	277.504	84	84.3219	111.303
C-103	W3	F1	G2	G5	H/C3	V3	DW0	SC0	PV2	7	24.9208	A	322.838	72	74.9126	65.969
C-104	W3	F2	G2	G5	H/C3	V3	DW0	SC0	PV2	6	23.0651	A	319.952	76	76.7807	68.855
C-105	W3	F3	G2	G5	H/C3	V3	DW0	SC0	PV2	7	25.4025	A	325.884	72	74.4277	62.9223
C-106	W4	F1	G2	G5	H/C3	V3	DW0	SC0	PV2	4	15.3907	A	292.838	84	84.5064	95.9684
C-107	W4	F2	G2	G5	H/C3	V3	DW0	SC0	PV2	4	13.4455	A	289.867	84	86.4646	98.9402
C-108	W4	F3	G2	G5	H/C3	V3	DW0	SC0	PV2	4	15.9924	A	296.009	84	83.9006	92.7975
C-109	W1	F1	G3		H/C1	V1	DW0	SC0	PV2	4	15.9307	A	255.706	84	83.9628	133.101
C-110	W1	F2	G3		H/C1	V1	DW0	SC0	PV2	4	14.4567	A	253.394	84	85.4466	135.413
C-111	W1	F3	G3		H/C1	V1	DW0	SC0	PV2	4	16.3531	A	258.593	84	83.5376	130.214
C-112	W2	F1	G3		H/C1	V1	DW0	SC0	PV2	4	15.3329	A	250.875	84	84.5646	137.932
C-113	W2	F2	G3		H/C1	V1	DW0	SC0	PV2	4	13.7769	A	248.406	84	86.131	140.4
C-114	W2	F3	G3		H/C1	V1	DW0	SC0	PV2	4	15.7597	A	253.828	84	84.1349	134.979
C-115	W3	F1	G3		H/C1	V1	DW0	SC0	PV2	6	23.2695	B	296.543	76	76.5749	92.2637
C-116	W3	F2	G3		H/C1	V1	DW0	SC0	PV2	6	21.765	B	294.127	76	78.0895	94.6802
C-117	W3	F3	G3		H/C1	V1	DW0	SC0	PV2	7	23.7154	B	299.542	72	76.126	89.265
C-118	W4	F1	G3		H/C1	V1	DW0	SC0	PV2	3	11.8327	A	264.32	88	88.0882	124.487
C-119	W4	F2	G3		H/C1	V1	DW0	SC0	PV2	3	10.7203	Gold	262.449	88	89.2081	126.358
C-120	W4	F3	G3		H/C1	V1	DW0	SC0	PV2	3	12.1815	A	267.156	88	87.737	121.651
C-121	W1	F1	G3		H/C2	V2	DW0	SC0	PV2	3	12.8212	A	244.908	88	87.0931	143.899
C-122	W1	F2	G3		H/C2	V2	DW0	SC0	PV2	3	11.1044	A	242.279	88	88.8214	146.527
C-123	W1	F3	G3		H/C2	V2	DW0	SC0	PV2	3	13.308	A	247.879	88	86.6031	140.928
C-124	W2	F1	G3		H/C2	V2	DW0	SC0	PV2	3	12.117	A	239.714	88	87.8019	149.093
C-125	W2	F2	G3		H/C2	V2	DW0	SC0	PV2	3	10.4074	A	237.041	88	89.5231	151.766
C-126	W2	F3	G3		H/C2	V2	DW0	SC0	PV2	3	12.6011	A	242.743	88	87.3147	146.064
C-127	W3	F1	G3		H/C2	V2	DW0	SC0	PV2	6	20.9252	B	286.471	76	78.9349	102.336
C-128	W3	F2	G3		H/C2	V2	DW0	SC0	PV2	5	19.2111	B	283.774	80	80.6605	105.033
C-129	W3	F3	G3		H/C2	V2	DW0	SC0	PV2	6	21.4334	B	289.553	76	78.4233	99.2539
C-130	W4	F1	G3		H/C2	V2	DW0	SC0	PV2	3	12.4647	A	258.297	88	87.452	130.51
C-131	W4	F2	G3		H/C2	V2	DW0	SC0	PV2	3	10.7481	A	255.627	88	89.18	133.179
C-132	W4	F3	G3		H/C2	V2	DW0	SC0	PV2	3	12.9503	A	261.314	88	86.9631	127.493
C-133	W1	F1	G4	G5	H/C3	V3	DW0	SC0	PV2	4	15.6443	A	272.44	84	84.2511	116.367
C-134	W1	F2	G4	G5	H/C3	V3	DW0	SC0	PV2	4	13.8666	A	269.732	84	86.0407	119.074
C-135	W1	F3	G4	G5	H/C3	V3	DW0	SC0	PV2	4	16.1701	A	275.462	84	83.7218	113.345
C-136	W2	F1	G4	G5	H/C3	V3	DW0	SC0	PV2	4	14.8842	A	267.737	84	85.0163	121.069
C-137	W2	F2	G4	G5	H/C3	V3	DW0	SC0	PV2	3	13.0541	A	264.905	88	86.8587	123.902
C-138	W2	F3	G4	G5	H/C3	V3	DW0	SC0	PV2	4	15.4093	A	270.821	84	84.4877	117.986
C-139	W3	F1	G4	G5	H/C3	V3	DW0	SC0	PV2	7	23.6155	A	314.584	72	76.2266	74.223
C-140	W3	F2	G4	G5	H/C3	V3	DW0	SC0	PV2	6	22.0068	A	312.028	76	77.8461	76.7787
C-141	W3	F3	G4	G5	H/C3	V3	DW0	SC0	PV2	7	24.0253	A	317.534	72	75.8141	71.2725
C-142	W4	F1	G4	G5	H/C3	V3	DW0	SC0	PV2	4	15.2343	A	286.197	84	84.6639	102.61
C-143	W4	F2	G4	G5	H/C3	V3	DW0	SC0	PV2	4	13.4577	A	283.448	84	86.4523	105.359
C-144	W4	F3	G4	G5	H/C3	V3	DW0	SC0	PV2	4	15.7868	A	289.303	84	84.1076	99.5042
